# Supplementary material for: Life and Death of Immature Neurons in the Juvenile and Adult Primate Amygdala
Source: Int J Mol Sci. 2021 Jun 22;22(13):6691. doi: 10.3390/ijms22136691 (PMC8268704; doi:10.3390/ijms22136691)
Supplement: Supplementary file 1 [file ijms-22-06691-s001.zip]

Archive with 1 entries (1 files):
- ijms-1235970-supplementary.pdf
